# Supplementary material for: The complete mitochondrial genome of Isochrysis galbana harbors a unique repeat structure and a specific trans-spliced cox1 gene
Source: Front Microbiol. 2022 Sep 27;13:966219. doi: 10.3389/fmicb.2022.966219 (PMC9551565; doi:10.3389/fmicb.2022.966219)
Supplement: Supplementary file 1 [file Table_1.XLSX]

## Sheet: Sheet1
Table1. Summary of the sequencing data and mapping rate of the I. galbana transcriptome
Sample	Stage	Light	Total Raw Reads (million)	Total Clean Reads (million)	Total Clean Bases (Gb)	Q20%	Q30%	Overall Mapping rate by Hisat2 (%)	Uniquely Mapped PE reads (million)	Uniquely Mapped PE reads (million)	Uniquely Mapped Rate of PE reads
D3_Blue1	Day3	Blue	68.8516	67.6167	10.1425	96.06	90.76	93.78	29822928	59.6459	88.2118
D3_Blue2	Day3	Blue	74.8724	74.2104	11.1316	96.05	90.75	93.24	32306463	64.6129	87.0672
D3_Blue3	Day3	Blue	85.0656	83.4355	12.5153	96.09	90.79	93.58	36546445	73.0929	87.6041
D3_Green1	Day3	Green	73.5956	73.2933	10.994	97.08	93.32	94.21	32466352	64.9327	88.5929
D3_Green2	Day3	Green	93.3876	89.3143	13.3971	95.75	90.11	92.9	38612306	77.2246	86.4639
D3_Green3	Day3	Green	76.3222	75.3714	11.3057	95.91	90.45	93.66	32992527	65.9851	87.5466
D3_Red1	Day3	Red	69.8982	68.2252	10.2338	96.48	91.9	92.84	29443677	58.8874	86.3132
D3_Red2	Day3	Red	94.0501	93.1871	13.9781	95.55	89.68	93.31	40671299	81.3426	87.2895
D3_Red3	Day3	Red	84.281	83.1737	12.4761	95.91	90.42	93.63	36107729	72.2155	86.8248
D3_White1	Day3	White	83.0675	82.2072	12.3311	96.06	90.75	93.38	35884374	71.7687	87.3023
D3_White2	Day3	White	86.5701	85.1548	12.7732	96.62	91.96	93.73	37303603	74.6072	87.6136
D3_White3	Day3	White	93.915	92.4011	13.8602	96.99	92.99	94.17	40817410	81.6348	88.3484
D7_Blue1	Day7	Blue	83.2408	81.862	12.2793	96.22	90.96	94.05	36143366	72.2867	88.3032
D7_Blue2	Day7	Blue	77.1508	76.5752	11.4863	94.45	87.48	92.04	32547564	65.0951	85.0081
D7_Blue3	Day7	Blue	94.8087	90.9354	13.6403	96.11	90.74	92.69	39668024	79.336	87.2444
D7_Green1	Day7	Green	76.5432	75.8518	11.3778	96.33	91.26	94.2	33553565	67.1071	88.4714
D7_Green2	Day7	Green	79.1981	77.561	11.6342	96.14	90.86	93.71	33983968	67.9679	87.6316
D7_Green3	Day7	Green	67.1668	66.2018	9.93027	96.78	92.28	93.68	28977164	57.9543	87.5419
D7_Red1	Day7	Red	83.7003	82.5688	12.3853	96.22	91.07	93.92	36417652	72.8353	88.2116
D7_Red2	Day7	Red	84.2752	83.537	12.5305	97.02	92.79	93.81	36650241	73.3005	87.7461
D7_Red3	Day7	Red	66.9355	65.31	9.7965	95.92	90.36	93.27	28443137	56.8863	87.1019
D7_White1	Day7	White	119.327	118.035	17.7052	96.93	92.5	94.05	51957335	103.915	88.0375
D7_White2	Day7	White	110.321	109.456	16.4185	96.32	91.27	93	47358133	94.7163	86.5334
D7_White3	Day7	White	76.552	75.1082	11.2662	95.79	90.12	93.41	32771797	65.5436	87.2655
Total			2003.1	1970.59	295.589
																	56.8863		85.0081
																	57.9543		86.3132
																	58.8874		86.4639
																	59.6459		86.5334
																	64.6129		86.8248
																	64.9327		87.0672
																	65.0951		87.1019
																	65.5436		87.2444
																	65.9851		87.2655
																	67.1071		87.2895
																	67.9679		87.3023
	10.95	11.34	9.46	10.84	10.46	10.26	11.71	13.23									71.7687		87.5419
																	72.2155		87.5466
	25.03	22.76	26.38	25.18	26.75	21.98	24.62	21.65									72.2867		87.6041
	43.26	45.45	48.16	43.73	43.59	42.19	42.67	39.02									72.8353		87.6136
																	73.0929		87.6316
	20.75	20.45	16.1	20.25	19.2	25.57	20.99	26.11									73.3005		87.7461
																	74.6072		88.0375
																	77.2246		88.2116
	68.29	68.21	74.54	68.91	70.34	64.17	67.29	60.67									79.336		88.2118
																	81.3426		88.3032
																	81.6348		88.3484
																	94.7163		88.4714
																	103.915		88.5929
				87.48		9.7965
				89.68		9.93027
				90.11		10.1425
				90.12		10.2338
				90.36		10.994
				90.42		11.1316
				90.45		11.2662
				90.74		11.3057
				90.75		11.3778
				90.75		11.4863
				90.76		11.6342
				90.79		12.2793
				90.86		12.3311
				90.96		12.3853
				91.07		12.4761
				91.26		12.5153
				91.27		12.5305
				91.9		12.7732
				91.96		13.3971
				92.28		13.6403
				92.5		13.8602
				92.79		13.9781
				92.99		16.4185
				93.32		17.7052
