# Supplementary material for: The complete mitochondrial genome of Isochrysis galbana harbors a unique repeat structure and a specific trans-spliced cox1 gene
Source: Front Microbiol. 2022 Sep 27;13:966219. doi: 10.3389/fmicb.2022.966219 (PMC9551565; doi:10.3389/fmicb.2022.966219)
Supplement: Supplementary file 2 [file Table_2.XLSX]

## Sheet: Table S2
	Table S2 The detailed information of the Isochrysis galbana mitochondrial genes.
	Gene	Size (bp)	Coordinates		Strand	No. of Amino acids	Cis-/trans- spliced	Notes
			start	end
	I. Electron transport and ATP synthesis
	Complex I genes
	nad1	975	33179	34153	+	324		NADH dehydrogenase subunit 1
	nad2	1470	36661	38130	+	489		NADH dehydrogenase subunit 2
	nad3	363	14752	15114	+	120		NADH dehydrogenase subunit 3
	nad4	1437	16374	17810	+	478		NADH dehydrogenase subunit 4
	nad4L	303	36292	36594	+	100		NADH dehydrogenase subunit 4L
	nad5	2025	7851	9875	+	674		NADH dehydrogenase subunit 5
	nad6	627	34869	35495	+	208		NADH dehydrogenase subunit 6
	Complex III genes
	cob	1152	13514	14665	+	383		Cytochrome bc1 complex subunit
	Complex IV genes
	cox1	1700	3396	19346	+	551		Cytochrome c oxidase subunit 1
	exon1	384	3396	3779
	intron	44	18031	18074			ө	5' trans-spliced intron
	exon2	1272	18075	19346
	cox2	735	6811	7545	+	244		Cytochrome c oxidase subunit 2
	cox3	816	38223	39038	+	271		Cytochrome c oxidase subunit 3
	Complex V genes/ATP synthase
	atp4	474	10051	10524	+	157		ATPase subunit 4
	atp6	756	11165	11920	+	251		ATPase subunit 6
	atp9	225	32753	32977	+	74		ATPase subunit 9
	II. Ribosomal protein genes
	LSU ribosomal protein
	rpl16	411	35878	36288	+	136		Ribosomal protein L16
	SSU ribosomal protein
	rps3	765	15556	16320	+	254		Ribosomal protein S3
	rps8	399	5644	6042	+	132		Ribosomal protein S8
	rps12	375	10547	10921	+	124		Ribosomal protein S12
	rps14	297	34160	34456	+	98		Ribosomal protein S14
	III. Unknown ORFs
	orf110	333	12111	12443	+	110
	IV. rRNA genes
	rrnS	1544	3932	5475	+			16S ribosomal RNA
	rrnL	2702	40	2741	+			23S ribosomal RNA
	V. tRNA genes
	trnM-CAU	73	2807	2879	+			ATG
	trnL-UAG	83	2894	2976	+			CTA
	trnT-UCA	69	2977	3045	+			TGA
	trnR-UCU	73	3323	3395	+			AGA
	trnS-UGA	90	5524	5613	+			TCA
	trnQ-UUG	74	6049	6122	+			CAA
	trnL-UAA	85	6139	6223	+			TTA
	trnC-GCA	71	6226	6296	+			TGC
	trnT-UGU	73	6313	6385	+			ACA
	trnH-GUG	72	6391	6462	+			CAC
	trnR-ACG	72	6466	6537	+			CGT
	trnY-GUA	83	7588	7670	+			TAC
	trnK-UUU	72	7705	7776	+			AAA
	trnV-UAC	72	10930	11001	+			GTA
	trnA-UGC	73	12471	12543	+			GCA
	trnI-GAU	73	15183	15255	+			ATC
	trnP-UGG	73	15299	15371	+			CCA
	trnG-UCC	72	15381	15452	+			GGA
	trnD-GUC	74	15458	15531	+			GAC
	trnM-CAU	72	17822	17893	+			ATG
	trnE-UUC	72	33090	33161	+			GAA
	trnF-GAA	74	35612	35685	+			TTC
	trnM-CAU	72	35693	35764	+			ATG
	trnS-GCU	86	39065	39150	+			AGC
	Note: “ө” indicate trans-spliced introns
