# Supplementary material for: The complete mitochondrial genome of Isochrysis galbana harbors a unique repeat structure and a specific trans-spliced cox1 gene
Source: Front Microbiol. 2022 Sep 27;13:966219. doi: 10.3389/fmicb.2022.966219 (PMC9551565; doi:10.3389/fmicb.2022.966219)
Supplement: Supplementary file 3 [file Table_3.XLSX]

## Sheet: Table S3
Table S3. Functional annotation information of 20 I. galbana mitochondrial protein coding genes in five integrated protein sequence databases.
	NR					Swissprot				GO		COG					KEGG
Protein-coding genes	Qeury_length	NR tophit name	NR tophit description	Similarity (%)		Swissprot tophit name	Swissprot tophit description	Similarity (%)		GO IDs		COG/KOG	Function*	Category	Description		KO IDs	KEGG_GENE_NAME
atp4	157	AEI29466.1	ATP synthase F0 subunit 4 [Emiliania huxleyi]	57.1		_	_	_		_		_	_	_	_		_	_
atp6	251	AEI29467.1	ATP synthase F0 subunit 6 [Emiliania huxleyi]	84.1		sp|P26853|ATP6_MARPO	ATP synthase subunit a OS=Marchantia polymorpha OX=3197 GN=ATP6 PE=3 SV=2	52.6		GO:0005575;GO:0005622;GO:0005623;GO:0005737;GO:0005739;GO:0005740;GO:0005743;GO:0016020;GO:0019866;GO:0031090;GO:0031966;GO:0031967;GO:0031975;GO:0043226;GO:0043227;GO:0043229;GO:0043231;GO:0044422;GO:0044424;GO:0044429;GO:0044444;GO:0044446;GO:0044464		COG0356|KOG4665	C	METABOLISM	ATP synthase A chain		K02126	ATPeF0A, MTATP6, ATP6
atp9	74	AEI29469.1	ATP synthase F0 subunit 9 [Emiliania huxleyi]	100		sp|P13547|ATP9_WHEAT	ATP synthase subunit 9, mitochondrial OS=Triticum aestivum OX=4565 GN=ATP9 PE=1 SV=3	78.4		GO:0000276;GO:0003674;GO:0003824;GO:0005215;GO:0005575;GO:0005622;GO:0005623;GO:0005737;GO:0005739;GO:0005740;GO:0005743;GO:0005753;GO:0006091;GO:0006119;GO:0006139;GO:0006163;GO:0006164;GO:0006725;GO:0006753;GO:0006754;GO:0006793;GO:0006796;GO:0006807;GO:0006810;GO:0006811;GO:0006812;GO:0006839;GO:0006950;GO:0006970;GO:0008150;GO:0008152;GO:0008324;GO:0009058;GO:0009117;GO:0009123;GO:0009124;GO:…		COG0636|KOG3025	C	METABOLISM	ATP hydrolysis coupled proton transport		K02128	ATPeF0C, ATP5G, ATP9
cob	383	AEI29457.1	apocytochrome b [Emiliania huxleyi]	90		sp|P26852|CYB_MARPO	Cytochrome b OS=Marchantia polymorpha OX=3197 GN=MT-CYB PE=3 SV=2	69.2		_		COG1290|KOG4663	C	METABOLISM	Component of the ubiquinol-cytochrome c reductase complex (complex III or cytochrome b-c1 complex) that is part of the mitochondrial respiratory chain. The b-c1 complex mediates electron transfer from ubiquinol to cytochrome c. Contributes to the generation of a proton gradient across the mitochondrial membrane that is then used for ATP synthesis		K00412	CYTB, petB
cox1	558	AEI29456.1	cytochrome c oxidase subunit 1 [Emiliania huxleyi]	83.7		sp|P60621|COX1_RAPSA	Cytochrome c oxidase subunit 1 OS=Raphanus sativus OX=3726 GN=COX1 PE=3 SV=1	72.4		GO:0005575;GO:0005622;GO:0005623;GO:0005737;GO:0005739;GO:0005740;GO:0005743;GO:0005746;GO:0005751;GO:0006091;GO:0006119;GO:0006123;GO:0006139;GO:0006163;GO:0006725;GO:0006753;GO:0006793;GO:0006796;GO:0006807;GO:0006810;GO:0006811;GO:0006812;GO:0008150;GO:0008152;GO:0009060;GO:0009117;GO:0009123;GO:0009126;GO:0009141;GO:0009144;GO:0009150;GO:0009161;GO:0009167;GO:0009199;GO:0009205;GO:0009259;GO:…		COG0843|KOG4769	C	METABOLISM	Cytochrome C and Quinol oxidase polypeptide I		_	_
cox2	244	AHY04421.1	cytochrome c oxidase subunit 2 [Chrysochromulina tobinii]	75.3		sp|P26857|COX2_MARPO	Cytochrome c oxidase subunit 2 OS=Marchantia polymorpha OX=3197 GN=COX2 PE=3 SV=3	59.5		GO:0003674;GO:0003824;GO:0004129;GO:0005215;GO:0005575;GO:0005622;GO:0005623;GO:0005737;GO:0005739;GO:0005740;GO:0005743;GO:0005746;GO:0005751;GO:0006091;GO:0006119;GO:0006123;GO:0006139;GO:0006140;GO:0006163;GO:0006725;GO:0006753;GO:0006793;GO:0006796;GO:0006807;GO:0006810;GO:0006811;GO:0006812;GO:0006950;GO:0006979;GO:0007275;GO:0007589;GO:0007595;GO:0008150;GO:0008152;GO:0008324;GO:0009055;GO:…		COG1622|KOG4767	C	METABOLISM	oxidoreductase activity, acting on a heme group of donors, oxygen as acceptor		K02261	COX2
cox3	271	AGO45356.1	cytochrome c oxidase subunit 3 [Emiliania huxleyi]	84.4		sp|P26858|COX3_MARPO	Cytochrome c oxidase subunit 3 OS=Marchantia polymorpha OX=3197 GN=COX3 PE=3 SV=2	65.8		_		COG1845|KOG4664	C	METABOLISM	Subunits I, II and III form the functional core of the enzyme complex		K02262	COX3
nad1	324	AEI29470.1	NADH dehydrogenase subunit 1 [Emiliania huxleyi]	76.5		sp|P26845|NU1M_MARPO	NADH-ubiquinone oxidoreductase chain 1 OS=Marchantia polymorpha OX=3197 GN=ND1 PE=3 SV=2	56.7		GO:0006091;GO:0008150;GO:0008152;GO:0009987;GO:0015980;GO:0044237;GO:0045333;GO:0055114		COG1005|KOG4770	C	METABOLISM	NADH dehydrogenase		_	_
nad2	489	AEI29463.1	NADH dehydrogenase subunit 2 [Emiliania huxleyi]	58.4		sp|P48903|NU2M_CHOCR	NADH-ubiquinone oxidoreductase chain 2 OS=Chondrus crispus OX=2769 GN=ND2 PE=3 SV=1	33.9		GO:0003674;GO:0003824;GO:0003954;GO:0006091;GO:0006119;GO:0006120;GO:0006139;GO:0006163;GO:0006725;GO:0006753;GO:0006793;GO:0006796;GO:0006807;GO:0008137;GO:0008150;GO:0008152;GO:0009117;GO:0009123;GO:0009126;GO:0009141;GO:0009144;GO:0009150;GO:0009161;GO:0009167;GO:0009199;GO:0009205;GO:0009259;GO:0009987;GO:0015980;GO:0016310;GO:0016491;GO:0016651;GO:0016655;GO:0017144;GO:0019637;GO:0019693;GO:…		COG1007	C	METABOLISM	NDH-1 shuttles electrons from NADH, via FMN and iron- sulfur (Fe-S) centers, to quinones in the respiratory chain. The immediate electron acceptor for the enzyme in this species is believed to be ubiquinone. Couples the redox reaction to proton translocation (for every two electrons transferred, four hydrogen ions are translocated across the cytoplasmic membrane), and thus conserves the redox ene…		_	_
nad3	120	AEI29464.1	NADH dehydrogenase subunit 3 [Emiliania huxleyi]	75.6		sp|O21273|NU3M_RECAM	NADH-ubiquinone oxidoreductase chain 3 OS=Reclinomonas americana OX=48483 GN=NAD3 PE=3 SV=1	59.7		GO:0003674;GO:0003824;GO:0003954;GO:0005575;GO:0005623;GO:0005886;GO:0008137;GO:0008150;GO:0008152;GO:0016020;GO:0016491;GO:0016651;GO:0016655;GO:0030964;GO:0032991;GO:0044425;GO:0044464;GO:0050136;GO:0055114;GO:0071944;GO:0098796;GO:1902494		COG0838	C	METABOLISM	NDH-1 shuttles electrons from NADH, via FMN and iron- sulfur (Fe-S) centers, to quinones in the respiratory chain. The immediate electron acceptor for the enzyme in this species is believed to be ubiquinone. Couples the redox reaction to proton translocation (for every two electrons transferred, four hydrogen ions are translocated across the cytoplasmic membrane), and thus conserves the redox ene…		_	_
nad4	478	AEI29460.1	NADH dehydrogenase subunit 4 [Emiliania huxleyi]	72.9		sp|P26848|NU4M_MARPO	NADH-ubiquinone oxidoreductase chain 4 OS=Marchantia polymorpha OX=3197 GN=ND4 PE=3 SV=2	52.6		GO:0005575;GO:0005622;GO:0005623;GO:0005737;GO:0005739;GO:0005740;GO:0005743;GO:0016020;GO:0019866;GO:0031090;GO:0031966;GO:0031967;GO:0031975;GO:0043226;GO:0043227;GO:0043229;GO:0043231;GO:0044422;GO:0044424;GO:0044429;GO:0044444;GO:0044446;GO:0044464		COG1008|KOG4845	C	METABOLISM	NADH dehydrogenase (quinone) activity		_	_
nad4L	100	AEI29462.1	NADH dehydrogenase subunit 4L [Emiliania huxleyi]	72		sp|Q37627|NU4LM_PROWI	NADH-ubiquinone oxidoreductase chain 4L OS=Prototheca wickerhamii OX=3111 GN=ND4L PE=3 SV=1	59		GO:0003674;GO:0003824;GO:0003954;GO:0003959;GO:0005575;GO:0005622;GO:0005623;GO:0005737;GO:0005739;GO:0005740;GO:0005743;GO:0005746;GO:0005747;GO:0006091;GO:0006119;GO:0006120;GO:0006139;GO:0006163;GO:0006725;GO:0006732;GO:0006733;GO:0006743;GO:0006744;GO:0006753;GO:0006793;GO:0006796;GO:0006807;GO:0008137;GO:0008150;GO:0008152;GO:0009058;GO:0009108;GO:0009117;GO:0009123;GO:0009126;GO:0009141;GO:…		KOG4669	C	METABOLISM	ATP synthesis coupled electron transport		_	_
nad5	674	AEI29468.1	NADH dehydrogenase subunit 5 [Emiliania huxleyi]	73.4		sp|P29388|NU5M_ARATH	NADH-ubiquinone oxidoreductase chain 5 OS=Arabidopsis thaliana OX=3702 GN=ND5 PE=2 SV=3	51.5		_		COG1007|KOG4668	C	METABOLISM	NADH-Ubiquinone oxidoreductase (complex I), chain 5 N-terminus		_	_
nad6	208	AEI29472.1	NADH dehydrogenase subunit 6 [Emiliania huxleyi]	51.7		sp|P48925|NU6M_CYACA	NADH-ubiquinone oxidoreductase chain 6 OS=Cyanidium caldarium OX=2771 GN=ND6 PE=3 SV=1	37.5		GO:0005575;GO:0005623;GO:0005886;GO:0016020;GO:0044464;GO:0071944		COG0839	C	METABOLISM	Belongs to the complex I subunit 6 family		_	_
orf110	110	AAP94716.1	orf 104 [Emiliania huxleyi]	51.8		_	_	_		_		_	_	_	_		_	_
rpl16	136	AAP94709.1	ribosomal protein L16 [Emiliania huxleyi]	62.5		sp|Q8D205|RL16_WIGBR	50S ribosomal protein L16 OS=Wigglesworthia glossinidia brevipalpis OX=36870 GN=rplP PE=3 SV=1	40		GO:0000027;GO:0000049;GO:0003674;GO:0003676;GO:0003723;GO:0003735;GO:0005198;GO:0005488;GO:0005575;GO:0005622;GO:0005623;GO:0005737;GO:0005829;GO:0005840;GO:0005886;GO:0006412;GO:0006518;GO:0006807;GO:0006996;GO:0008150;GO:0008152;GO:0009058;GO:0009059;GO:0009987;GO:0010467;GO:0015934;GO:0016020;GO:0016043;GO:0019538;GO:0019843;GO:0022607;GO:0022613;GO:0022618;GO:0022625;GO:0022626;GO:0032991;GO:…		COG0197	J	INFORMATION STORAGE AND PROCESSING	Binds 23S rRNA and is also seen to make contacts with the A and possibly P site tRNAs		K02878	RP-L16, MRPL16, rplP
rps12	124	AEI29474.1	ribosomal protein S12 [Emiliania huxleyi]	81.5		sp|Q2GJ58|RS12_ANAPZ	30S ribosomal protein S12 OS=Anaplasma phagocytophilum (strain HZ) OX=212042 GN=rpsL PE=3 SV=1	52.5		GO:0000372;GO:0000375;GO:0000376;GO:0003674;GO:0003676;GO:0003723;GO:0003735;GO:0005198;GO:0005488;GO:0005575;GO:0005622;GO:0005623;GO:0005737;GO:0005829;GO:0005840;GO:0006139;GO:0006396;GO:0006412;GO:0006518;GO:0006725;GO:0006807;GO:0008150;GO:0008152;GO:0008380;GO:0009058;GO:0009059;GO:0009893;GO:0009987;GO:0010467;GO:0010468;GO:0010604;GO:0010628;GO:0015935;GO:0016070;GO:0019219;GO:0019222;GO:…		COG0048	J	INFORMATION STORAGE AND PROCESSING	Interacts with and stabilizes bases of the 16S rRNA that are involved in tRNA selection in the A site and with the mRNA backbone. Located at the interface of the 30S and 50S subunits, it traverses the body of the 30S subunit contacting proteins on the other side and probably holding the rRNA structure together. The combined cluster of proteins S8, S12 and S17 appears to hold together the shoulder…		K02950	RP-S12, MRPS12, rpsL
rps14	98	AEI29471.1	ribosomal protein S14 [Emiliania huxleyi]	50.5		_	_	_		_		_	_	_	_		K02954	RP-S14, MRPS14, rpsN
rps3	254	AEI29459.1	ribosomal protein S3 [Emiliania huxleyi]	48.8		_	_	_		_		_	_	_	_		_	_
rps8	132	AEI29455.1	30S ribosomal protein S8 [Emiliania huxleyi]	45.5		_	_	_		_		_	_	_	_		_	_
Note: Capital letter C stand for the category “Energy production and conversion”, and J for “Translation, ribosomal structure and biogenesis”
