# Supplementary material for: The complete mitochondrial genome of Isochrysis galbana harbors a unique repeat structure and a specific trans-spliced cox1 gene
Source: Front Microbiol. 2022 Sep 27;13:966219. doi: 10.3389/fmicb.2022.966219 (PMC9551565; doi:10.3389/fmicb.2022.966219)
Supplement: Supplementary file 4 [file Table_4.XLSX]

## Sheet: Table S4
Table S4. Level 2 GO annotation information of I. galbana mitochondrial protein coding genes into three main ontologies: Molecular function (MF), Biological process (BP) and Cellular component (CC).
Total gene number with GO ID: 12
Term type	Function description	Gene number	percent	GO IDs	genes
Molecular function (MF)	catalytic activity	5	0.4166	GO:0003824	atp9;cox2;nad2;nad3;nad4L
Molecular function (MF)	structural molecule activity	2	0.1666	GO:0005198	rpl16;rps12
Molecular function (MF)	transporter activity	2	0.1666	GO:0005215	atp9;cox2
Molecular function (MF)	binding	2	0.1666	GO:0005488	rpl16;rps12
Cellular component (CC)	protein-containing complex	7	0.5833	GO:0032991	atp9;cox1;cox2;nad3;nad4L;rpl16;rps12
Cellular component (CC)	cellular anatomical entity	10	0.8333	GO:0110165	atp6;atp9;cox1;cox2;nad3;nad4;nad4L;nad6;rpl16;rps12
Cellular component (CC)	intracellular	8	0.6666	GO:0005622	atp6;atp9;cox1;cox2;nad4;nad4L;rpl16;rps12
Biological process (BP)	metabolic process	9	0.75	GO:0008152	atp9;cox1;cox2;nad1;nad2;nad3;nad4L;rpl16;rps12
Biological process (BP)	cellular process	8	0.6666	GO:0009987	atp9;cox1;cox2;nad1;nad2;nad4L;rpl16;rps12
Biological process (BP)	multicellular organismal process	1	0.0833	GO:0032501	cox2
Biological process (BP)	developmental process	1	0.0833	GO:0032502	cox2
Biological process (BP)	growth	2	0.1666	GO:0040007	rpl16;rps12
Biological process (BP)	response to stimulus	2	0.1666	GO:0050896	atp9;cox2
Biological process (BP)	localization	3	0.25	GO:0051179	atp9;cox1;cox2
Biological process (BP)	biological regulation	2	0.1666	GO:0065007	cox2;rps12
