# Supplementary material for: The complete mitochondrial genome of Isochrysis galbana harbors a unique repeat structure and a specific trans-spliced cox1 gene
Source: Front Microbiol. 2022 Sep 27;13:966219. doi: 10.3389/fmicb.2022.966219 (PMC9551565; doi:10.3389/fmicb.2022.966219)
Supplement: Supplementary file 5 [file Table_5.XLSX]

## Sheet: Table S5
Table S5. KEGG annotation information of I. galbana mitochondrial protein coding genes.
Total gene number with KO ID: 8
PathWay	layer1	layer2	Pathway_definition	Gene number	Gene KOs list
ko00190	1. Metabolism	1.2 Energy metabolism	Oxidative phosphorylation	5	atp6:K02126;atp9:K02128;cob:K00412;cox2:K02261;cox3:K02262
ko01100	1. Metabolism	1.0 Global and overview maps	Metabolic pathways	5	atp6:K02126;atp9:K02128;cob:K00412;cox2:K02261;cox3:K02262
ko02020	3. Environmental Information Processing	3.2 Signal transduction	Two-component system	1	cob:K00412
ko03010	2. Genetic Information Processing	2.2 Translation	Ribosome	3	rpl16:K02878;rps12:K02950;rps14:K02954
ko04260	5. Organismal Systems	5.3 Circulatory system	Cardiac muscle contraction	3	cob:K00412;cox2:K02261;cox3:K02262
ko04714	5. Organismal Systems	5.10 Environmental adaptation	Thermogenesis	5	atp6:K02126;atp9:K02128;cob:K00412;cox2:K02261;cox3:K02262
ko04932	6. Human Diseases	6.7 Endocrine and metabolic disease	Non-alcoholic fatty liver disease (NAFLD)	3	cob:K00412;cox2:K02261;cox3:K02262
ko05010	6. Human Diseases	6.4 Neurodegenerative disease	Alzheimer disease	5	atp6:K02126;atp9:K02128;cob:K00412;cox2:K02261;cox3:K02262
ko05012	6. Human Diseases	6.4 Neurodegenerative disease	Parkinson disease	5	atp6:K02126;atp9:K02128;cob:K00412;cox2:K02261;cox3:K02262
ko05016	6. Human Diseases	6.4 Neurodegenerative disease	Huntington disease	5	atp6:K02126;atp9:K02128;cob:K00412;cox2:K02261;cox3:K02262
