# Supplementary material for: The complete mitochondrial genome of Isochrysis galbana harbors a unique repeat structure and a specific trans-spliced cox1 gene
Source: Front Microbiol. 2022 Sep 27;13:966219. doi: 10.3389/fmicb.2022.966219 (PMC9551565; doi:10.3389/fmicb.2022.966219)
Supplement: Supplementary file 6 [file Table_6.XLSX]

## Sheet: Table S6
Table S6. The codon-anticodon recognition pattern and codon usage for the mitochondrion genome of I. galbana
Amino acid	AA	Codon	No.	Frequency		RSCU	tRNA
Ala	A	GCA	117	2.2478		1.5704	trnA-UGC
Ala	A	GCC	21	0.4035		0.2818
Ala	A	GCG	18	0.3458		0.2416
Ala	A	GCT	142	2.7281	5.7252	1.906
Cys	C	TGC	11	0.2113		0.3235	trnC-GCA
Cys	C	TGT	57	1.0951	1.3064	1.6764
Asp	D	GAC	26	0.4995		0.4859	trnD-GUC
Asp	D	GAT	81	1.5562	2.0557	1.514
Glu	E	GAA	110	2.1134		1.6666	trnE-UUC
Glu	E	GAG	22	0.4227	2.5361	0.3333
Phe	F	TTC	83	1.5946		0.3229	trnF-GAA
Phe	F	TTT	431	8.2805	9.8751	1.677
Gly	G	GGA	113	2.171		1.408	trnG-UCC
Gly	G	GGC	15	0.2882		0.1869
Gly	G	GGG	27	0.5187		0.3364
Gly	G	GGT	166	3.1892	6.1671	2.0685
His	H	CAC	21	0.4035		0.4421	trnH-GUG
His	H	CAT	74	1.4217	1.8252	1.5578
Ile	I	ATA	143	2.7474		0.8701
Ile	I	ATC	50	0.9606		0.3042	trnI-GAU
Ile	I	ATT	300	5.7637	9.4717	1.8255
Lys	K	AAA	190	3.6503		1.7272	trnK-UUU
Lys	K	AAG	30	0.5764	4.2267	0.2727
Leu	L	CTA	73	1.4025		0.5778	trnL-UAG
Leu	L	CTC	16	0.3074		0.1266
Leu	L	CTG	11	0.2113		0.087
Leu	L	CTT	92	1.7675		0.7282
Leu	L	TTA	491	9.4332		3.8865	trnL-UAA
Leu	L	TTG	75	1.4409	14.5628	0.5936
Met	M	ATG	143	2.7474	2.7474	1	trnM-CAU
Asn	N	AAC	54	1.0375		0.4186
Asn	N	AAT	204	3.9193	4.9568	1.5813
Pro	P	CCA	76	1.4601		1.9487	trnP-UGG
Pro	P	CCC	9	0.1729		0.2307
Pro	P	CCG	8	0.1537		0.2051
Pro	P	CCT	63	1.2104	2.9971	1.6153
Gln	Q	CAA	92	1.7675		1.6	trnQ-UUG
Gln	Q	CAG	23	0.4419	2.2094	0.4
Arg	R	AGA	45	0.8646		1.9424	trnR-UCU
Arg	R	AGG	9	0.1729		0.3884
Arg	R	CGA	38	0.7301		1.6402
Arg	R	CGC	3	0.0576		0.1294
Arg	R	CGG	5	0.0961		0.2158
Arg	R	CGT	39	0.7493	2.6706	1.6834	trnR-ACG
Ser	S	AGC	30	0.5764		0.3982	trnS-GCU
Ser	S	AGT	86	1.6523		1.1415
Ser	S	TCA	136	2.6129		1.8053	trnS-UGA
Ser	S	TCC	30	0.5764		0.3982
Ser	S	TCG	28	0.5379		0.3716
Ser	S	TCT	142	2.7281	8.684	1.8849
Stop	STOP	TAA	20	0.3842		0.6315
Stop	STOP	TAG	0	0		0
Stop	STOP	TGA	75	1.4409	1.8251	2.3684	trnT-UCA
Thr	T	ACA	123	2.3631		1.8566	trnT-UGU
Thr	T	ACC	13	0.2498		0.1962
Thr	T	ACG	14	0.269		0.2113
Thr	T	ACT	115	2.2094	5.0913	1.7358
Val	V	GTA	113	2.171		1.2914	trnV-UAC
Val	V	GTC	16	0.3074		0.1828
Val	V	GTG	16	0.3074		0.1828
Val	V	GTT	205	3.9385	6.7243	2.3428
Trp	W	TGG	6	0.1153	0.1153	1
Tyr	Y	TAC	45	0.8646		0.409	trnY-GUA
Tyr	Y	TAT	175	3.3622	4.2268	1.5909
