# Supplementary material for: The complete mitochondrial genome of Isochrysis galbana harbors a unique repeat structure and a specific trans-spliced cox1 gene
Source: Front Microbiol. 2022 Sep 27;13:966219. doi: 10.3389/fmicb.2022.966219 (PMC9551565; doi:10.3389/fmicb.2022.966219)
Supplement: Supplementary file 7 [file Table_7.XLSX]

## Sheet: Table S7
	Table S7. Tandem repeats in the mitochondrial genome of Isochrysis galbana.
	Region No.	Tandem Repeat Region	Repeat Unit Size (bp)	Copy Number
	Block1	19852--20057	95	2.1
		20165--20522	138	2.6
	Block2	20165--22806	1141	2.3
		20439--21251	243	3.3
		21170--21663	137	3.6
		21580--22392	243	3.3
	Block3	22309--27657	138	38.8
	Block4	27743--32669	41	115.4
	Block5	32954--32986	17	1.9
	Total Size of Blocks	12,660 bp
