# Supplementary material for: The complete mitochondrial genome of Isochrysis galbana harbors a unique repeat structure and a specific trans-spliced cox1 gene
Source: Front Microbiol. 2022 Sep 27;13:966219. doi: 10.3389/fmicb.2022.966219 (PMC9551565; doi:10.3389/fmicb.2022.966219)
Supplement: Supplementary file 8 [file Table_8.XLSX]

## Sheet: Table S8
	Table S8. Three subunits in the mitochondrial genome of Isochrysis galbana.
	Repeat Unit	Repeat Unit Size (bp)	Copy Number	Total Size (bp) of subunits	Percent (%) in the whole repeat region	Percent (%) in repeat I	GC content (%)	Repeat Unit Bases
	A	81	50	4050	0.319905	0.542314	0.358025	GGTTTAAAAATCAAAAATAGGACGTGTACAAACTTGATCAAAAAACTGGACTCGAGAAATTACGACCACGCATTAGAGAGA
	B	56	44	2464	0.194629	0.329941	0.464286	GACGTTTTCGTAGCACCCACCAAAATGCAAAAAAAAGAAGGATTTGAGCCGACGGC
	C	159	6	954	0.0753555	0.127745	0.289308	AATTTTTCCATAACCATGAAAAATTAAAAAATACAAAAAAATGGTAAAAACTTAAAAATATGAAATTTTTTAAACCGACGGCCGGTTTAAAAATGAAGCAAAAAAGAGAGTCGTGAGTGGTACCCTTGGTCATCTTAAGAATCAAAATTAAACTGGGTG
