# Supplementary material for: The complete mitochondrial genome of Isochrysis galbana harbors a unique repeat structure and a specific trans-spliced cox1 gene
Source: Front Microbiol. 2022 Sep 27;13:966219. doi: 10.3389/fmicb.2022.966219 (PMC9551565; doi:10.3389/fmicb.2022.966219)
Supplement: Supplementary file 9 [file Table_9.XLSX]

## Sheet: Table S9
		1	2																					3		4	5	6		7	8	9	10	11	12	13	14	15
	Table S9. Protein-coding genes and rRNAs found in haptophyte mitochondrial genomes.
	GenBank Acc. No.	this article	JN022704.1	OL703616.1	AY342361.1	OL703617.1	OL703612.1	OL703613.1	OL703614.1	OL703615.1	OL703618.1	OL703619.1	OL703620.1	OL703621.1	OL703622.1	OL703623.1	OL703624.1	OL703625.1	OL703636.1	OL703626.1	OL703627.1	OL703628.1	OL703629.1	OL703630.1	OL703632.1	OL703631.1	OL703633.1	OL703634.1	OL703635.1	LC564891.1 plus LC564892.1	NC_036938.1	AB930144.1	KJ201908.1	MW435860.1	JN131834.1 and JN131835.1	MW044630.1	MW044629.1	MN564259.1		Gene dataset in haptophytes
		Isochrysis galbana (complete)	Emiliania huxleyi CCMP 1516 (partial)	Emiliania huxleyi strain CCMP371 (partial)	Emiliania huxleyi strain CCMP373 (complete)	Emiliania huxleyi strain CCMP379 (partial)	Emiliania huxleyi strain 92E (partial)	Emiliania huxleyi strain 92F (partial)	Emiliania huxleyi strain ARC30-1 (partial)	Emiliania huxleyi strain AWI1516 (partial)	Emiliania huxleyi strain EH2 (partial)	Emiliania huxleyi strain L (partial)	Emiliania huxleyi strain M217 (partial)	Emiliania huxleyi strain NZEH (partial)	Emiliania huxleyi strain RCC1216 (partial)	Emiliania huxleyi strain RCC1217 (partial)	Emiliania huxleyi strain RCC1253 (partial)	Emiliania huxleyi strain RCC174 (partial)	Emiliania huxleyi strain RCC175 (partial)	Emiliania huxleyi strain RCC4002 (partial)	Emiliania huxleyi strain RCC4028 (partial)	Emiliania huxleyi strain RCC4030 (partial)	Emiliania huxleyi strain Van556 (partial)	Gephyrocapsa oceanica strain RCC1296 (partial)	Gephyrocapsa oceanica strain RCC3711 (partial)	Gephyrocapsa muellerae strain RCC3370 (partial)	Gephyrocapsa ericsonii strain RCC4032 (partial)	Gephyrocapsa parvula strain RCC4033 (partial)	Gephyrocapsa parvula strain RCC4034 (partial)	Pavlomulina ranunculiformis NIES-3900 (partial)	Chrysochromulina parva (complete)	Chrysochromulina sp. NIES-1333 (complete)	Chrysochromulina tobin CCMP291 (complete)	Phaeocystis globosa CNS00066 (complete)	Phaeocystis antarctica strain CCMP1374 (partial)	Diacronema viridis voucher KMMCC 0113 (complete)	Diacronema viridis culture CCMP620 (complete)	Pavlova sp. NIVA-4/92 (complete)
		Isochrysidales																												Rappenphyceae	Prymnesiales			Phaeocystales		Pavlovales
		Isochrysidaceae	Noelaerhabdaceae																												Chrysochromulinaceae			Phaeocystaceae		Pavlovaceae
	I. Complex I genes	nad1	nad1	nad1	nad1	nad1	nad1	nad1	nad1	nad1	nad1	nad1	nad1	nad1	nad1	nad1	nad1	nad1	nad2	nad1	nad1	nad1	nad1	nad1	nad1	nad1	nad1	nad1	nad1	nad1	nad1	nad1	nad1	nad1	nad1	nad1	nad1	nad1		nad1
		nad2	nad2	nad2	nad2	nad2	nad2	nad2	nad2	nad2	nad2	nad2	nad2	nad2	nad2	nad2	nad2	nad2	nad3	nad2	nad2	nad2	nad2	nad2	nad2	nad2	nad2	nad2	nad2	nad2	nad2	nad2	nad2	nad2	nad2	nad2	nad2	nad2		nad2
		nad3	nad3	nad3	nad3	nad3	nad3	nad3	nad3	nad3	nad3	nad3	nad3	nad3	nad3	nad3	nad3	nad3	nad4	nad3	nad3	nad3	nad3	nad3	nad3	nad3	nad3	nad3	nad3	nad3	nad3	nad3	nad3	nad3	nad3	nad3	nad3	nad3		nad3
		nad4	nad4	nad4	nad4	nad4	nad4	nad4	nad4	nad4	nad4	nad4	nad4	nad4	nad4	nad4	nad4	nad4	nad4L	nad4	nad4	nad4	nad4	nad4	nad4	nad4	nad4	nad4	nad4	nad4	nad4	nad4	nad4	nad4	nad4	nad4	nad4	nad4		nad4
		nad4L	nad4L	nad4L	nad4L	nad4L	nad4L	nad4L	nad4L	nad4L	nad4L	nad4L	nad4L	nad4L	nad4L	nad4L	nad4L	nad4L	nad5	nad4L	nad4L	nad4L	nad4L	nad4L	nad4L	nad4L	nad4L	nad4L	nad4L	nad4L	nad4L	nad4L	nad4L	nad4L	nad4L	nad4L	nad4L	nad4L		nad4L
		nad5	nad5	nad5	nad5	nad5	nad5	nad5	nad5	nad5	nad5	nad5	nad5	nad5	nad5	nad5	nad5	nad5	nad6	nad5	nad5	nad5	nad5	nad5	nad5	nad5	nad5	nad5	nad5	nad5	nad5	nad5	nad5	nad5	nad5	nad5	nad5	nad5		nad5
		nad6	nad6	nad6	nad6	nad6	nad6	nad6	nad6	nad6	nad6	nad6	nad6	nad6	nad6	nad6		nad6		nad6	nad6	nad6	nad6	nad6	nad6	nad6	nad6	nad6	nad6	nad6	nad6	nad6	nad6	nad6	nad6	nad6	nad6	nad6		nad6
																														nad9										nad9
	II. Complex III & IV genes	cob	cob	cob	cob	cob	cob	cob	cob	cob	cob	cob	cob	cob	cob	cob	cob	cob		cob	cob	cob	cob	cob	cob	cob	cob	cob	cob	cob	cob	cob	cob	cob	cob	cob	cob	cob		cob
		cox1	cox1	cox1	cox1	cox1	cox1	cox1	cox1	cox1	cox1	cox1	cox1	cox1	cox1	cox1	cox1	cox1	cox1	cox1	cox1	cox1	cox1	cox1	cox1	cox1	cox1	cox1	cox1	cox1	cox1	cox1	cox1	cox1	cox1	cox1	cox1	cox1		cox1
		cox2	cox2	cox2	cox2	cox2	cox2	cox2	cox2	cox2	cox2	cox2	cox2	cox2	cox2	cox2	cox2	cox2	cox2	cox2	cox2	cox2	cox2	cox2	cox2	cox2	cox2	cox2	cox2	cox2	cox2	cox2	cox2	cox2	cox2	cox2	cox2	cox2		cox2
		cox3	cox3	cox3	cox3	cox3	cox3	cox3	cox3	cox3	cox3	cox3	cox3	cox3	cox3	cox3	cox3	cox3		cox3	cox3	cox3	cox3	cox3	cox3	cox3	cox3	cox3	cox3	cox3	cox3	cox3	cox3	cox3	cox3	cox3	cox3	cox3		cox3
	III. Complex V genes	atp4	atp4	atp4	atp4	atp4	atp4	atp4	atp4	atp4	atp4	atp4	atp4	atp4	atp4	atp4	atp4	atp4	atp4	atp4	atp4	atp4	atp4	atp4	atp4	atp4	atp4	atp4	atp4	atp4	atp4		atp4	atp4	atp4	atp4	atp4	atp4		atp4
		atp6	atp6	atp6	atp6	atp6	atp6	atp6	atp6	atp6	atp6	atp6	atp6	atp6	atp6	atp6	atp6	atp6	atp6	atp6	atp6	atp6	atp6	atp6	atp6	atp6	atp6	atp6	atp6	atp6	atp6	atp6	atp6	atp6	atp6	atp6	atp6	atp6		atp6
																														atp8	atp8		atp8	atp8	atp8	atp8	atp8	atp8		atp8
		atp9	atp9	atp9	atp9	atp9	atp9	atp9	atp9	atp9	atp9	atp9	atp9	atp9	atp9	atp9	atp9	atp9	atp9	atp9	atp9	atp9	atp9	atp9	atp9	atp9	atp9	atp9	atp9	atp9	atp9	atp9	atp9	atp9	atp9	atp9	atp9	atp9		atp9
	IV. LSU ribosomal protein																																			rpl14	rpl14	rpl14		rpl14
		rpl16	rpl16	rpl16	rpl16	rpl16	rpl16	rpl16	rpl16	rpl16	rpl16	rpl16	rpl16	rpl16	rpl16	rpl16	rpl16	rpl16	rpl16	rpl16	rpl16	rpl16	rpl16	rpl16	rpl16	rpl16	rpl16	rpl16	rpl16		rpl16	rpl16	rpl16	rpl16	rpl16	rpl16	rpl16	rpl16		rpl16
	V. SSU ribosomal protein	rps12	rps12	rps12	rps12	rps12	rps12	rps12	rps12	rps12	rps12	rps12	rps12	rps12	rps12	rps12	rps12	rps12	rps12	rps12	rps12	rps12	rps12	rps12		rps12	rps12		rps12		rps12	rps12	rps12	rps12	rps12	rps12	rps12	rps12		rps12
		rps14	rps14	rps14	rps14	rps14	rps14	rps14	rps14	rps14	rps14	rps14	rps14	rps14	rps14	rps14	rps14	rps14	rps14	rps14	rps14	rps14	rps14	rps14	rps14	rps14	rps14	rps14	rps14		rps14		rps14	rps14	rps14	rps14	rps14	rps14		rps14
		rps3	rps3	rps3	rps3	rps3	rps3	rps3	rps3	rps3	rps3	rps3	rps3	rps3	rps3	rps3	rps3	rps3	rps3	rps3	rps3	rps3	rps3	rps3	rps3	rps3	rps3	rps3	rps3		rps3		rps3	rps3	rps3					rps3
		rps8	rps8	rps8	rps8	rps8	rps8	rps8	rps8	rps8	rps8	rps8	rps8	rps8	rps8	rps8	rps8	rps8	rps8	rps8	rps8	rps8	rps8	rps8	rps8	rps8	rps8	rps8	rps8		rps8		rps8							rps8
																																				rps19	rps19	rps19		rps19
	VI. Other protein-coding genes		dam	dam	dam				dam	dam		dam	dam		dam	dam	dam		dam		dam	dam	dam	dam		dam	dam													dam
	VII. Novel genes	orf110		orf 104	orf 104	orf 104	orf 104	orf 104	orf 104	orf 104	orf 104	orf 104	orf 104	orf 104	orf 104	orf 104	orf104	orf104	orf104	orf104	orf104	orf104	orf104	orf104	orf104	orf104	orf104	orf104	orf104	orf157		orf584	orf457					orf105
																																orf627						orf636
	No. of protein-coding genes	20	20	21	21	20	20	20	21	21	20	21	21	20	21	21	20	20	18	20	21	21	21	21	19	21	21	19	20	17	20	17	21	19	19	20	20	22		24
	VII. rRNA genes																																			rrn5	rrn5	rrn5		rrn5
		rrnL	rrnL	rrnL	rrnL	rrnL	rrnL	rrnL	rrnL	rrnL	rrnL	rrnL	rrnL	rrnL	rrnL	rrnL	rrnL	rrnL	rrnL	rrnL	rrnL	rrnL	rrnL	rrnL	rrnL	rrnL	rrnL	rrnL	rrnL	rrnL	rrnL	rrnL	rrnL	rrnL	rrnL	rrnL	rrnL	rrnL		rrnL
		rrnS	rrnS	rrnS	rrnS	rrnS	rrnS	rrnS	rrnS	rrnS	rrnS	rrnS	rrnS	rrnS	rrnS	rrnS	rrnS	rrnS	rrnS	rrnS	rrnS	rrnS	rrnS	rrnS	rrnS	rrnS	rrnS	rrnS	rrnS		rrnS	rrnS	rrnS	rrnS		rrnS	rrnS	rrnS		rrnS
	No. of rRNAs	2	2	2	2	2	2	2	2	2	2	2	2	2	2	2	2	2	2	2	2	2	2	2	2	2	2	2	2	1	2	2	2	2	1	3	3	3		3
