# Supplementary material for: The complete mitochondrial genome of Isochrysis galbana harbors a unique repeat structure and a specific trans-spliced cox1 gene
Source: Front Microbiol. 2022 Sep 27;13:966219. doi: 10.3389/fmicb.2022.966219 (PMC9551565; doi:10.3389/fmicb.2022.966219)
Supplement: Supplementary file 10 [file Table_10.XLS]

## Sheet: Table S10
Table S10. The potential RNA editing/SNP sites based on SNP calling between RNAseq data and mt genome.
Chr	Position	DNA_base	RNA_edit_base	Depth of RNAseq	Depth of ref and alt (ref-forward, ref-reverse, alt-forward, alt-reverse)	Editing_efficiency	Region	Gene
MITOCHONDRIA	5434	T	G	23	1,12,2,8		uptream	rps8
	6402	T	C	13	6,3,2,2		uptream;downstream	cox2; rps8
	11508	G	A	23	11,8,2,2	13.04	exonic	atp6
	16074	G	T	41	26,11,2,2		exonic	rps3
	35121	G	A	11	5,2,2,2	36.36	exonic	nad6
	36245	A	G	8	3,2,3,0		exonic	rpl16
Note: "ref" or "alt" represents the exact number of reads supporting reference or alternate alleles
