# Supplementary material for: The complete mitochondrial genome of Isochrysis galbana harbors a unique repeat structure and a specific trans-spliced cox1 gene
Source: Front Microbiol. 2022 Sep 27;13:966219. doi: 10.3389/fmicb.2022.966219 (PMC9551565; doi:10.3389/fmicb.2022.966219)
Supplement: Supplementary file 11 [file Table_11.XLSX]

## Sheet: Table S11
Table S11. Synonymous (Ks) and nonsynonymous (Ka) substitution rates of 19 protein-coding genes in three Isochrysidales mitochondrial genomes.
		I. galbana vs. E. huxleyi CCMP373			I. galbana vs. E. huxleyi CCMP1516
Type	Gene	Ka	Ks	Ka/Ks	Ka	Ks	Ka/Ks
Electron transport and ATP synthesis
Complex I genes	nad1	0.0850576	4.37237	0.0194534	0.0851096	4.37206	0.0194667
	nad2	0.268911	4.27474	0.062907	0.269496	4.25858	0.0632832
	nad3	0.115677	5.73442	0.0201724	0.115677	5.73442	0.0201724
	nad4	0.137131	4.94676	0.0277213	0.137157	4.94145	0.0277565
	nad4L	0.151861	4.38251	0.0346516	0.151861	4.38251	0.0346516
	nad5	0.168651	4.8952	0.0344524	0.16848	4.87472	0.0345619
	nad6	0.205463	4.15834	0.0494098	0.205463	4.15834	0.0494098
Complex III genes	cob	0.0592245	5.43756	0.0108917	0.0592416	5.41785	0.0109345
Complex IV genes	cox1	0.0558557	4.57229	0.0122161	0.0558222	4.55892	0.0122446
	cox2	0.159349	4.93342	0.0323	0.159375	5.11475	0.0311599
	cox3	0.0821165	5.61887	0.0146144	0.0804296	5.64702	0.0142428
ATP synthase	atp4	0.292568	4.68309	0.0624733	0.292568	4.68309	0.0624733
	atp6	0.0888785	5.21947	0.0170283	0.0890201	5.15908	0.017255
	atp9	0.00314447	3.14447	0.001	0.00314447	3.14447	0.001
	average	0.133849	4.74097	0.0285208	0.133775	4.74623	0.0284723
	standard deviation	0.078787	0.653388	0.0182652	0.0789275	0.657935	0.0183092
Ribosomal protein genes
	rpl16	0.242144	4.47619	0.054096	0.250009	4.43215	0.056408
	rps3	0.340642	4.71311	0.0722755	0.340891	4.69679	0.0725796
	rps8	0.545161	3.03281	0.179755	0.544104	3.20945	0.169532
	rps12	0.103631	5.50372	0.0188293	0.10379	5.67942	0.0182748
	rps14	0.3126	4.31548	0.0724369	0.313348	4.2307	0.0740653
	average	0.308836	4.40826	0.0794785	0.310428	4.4497	0.0781719
	standard deviation	0.143828	0.799756	0.0538135	0.142752	0.794953	0.0499122
Whole mitogenomic genes	average	0.179898	4.65341	0.0419308	0.180262	4.6682	0.0415512
	standard deviation	0.126314	0.710177	0.0388769	0.126507	0.708743	0.0371693
