# Supplementary material for: The complete mitochondrial genome of Isochrysis galbana harbors a unique repeat structure and a specific trans-spliced cox1 gene
Source: Front Microbiol. 2022 Sep 27;13:966219. doi: 10.3389/fmicb.2022.966219 (PMC9551565; doi:10.3389/fmicb.2022.966219)
Supplement: Supplementary file 12 [file Table_12.XLSX]

## Sheet: Table S12
Table S12. Substitution rates of 19 protein-coding genes in three Isochrysidales mitochondrial genomes.
Type		I. galbana vs. E. huxleyi CCMP373		I. galbana vs. E. huxleyi CCMP1516
Electron transport and ATP synthesis	Ka	0.13385 ± 0.07879		0.13377 ± 0.07893
	Ks	4.74097 ± 0.65339		4.74623 ± 0.65794
	Ka/Ks	0.02852 ± 0.01827		0.02847 ± 0.01831
Ribosomal protein genes	Ka	0.30884 ± 0.14383		0.31043 ± 0.14275
	Ks	4.40826 ± 0.79976		4.44970 ± 0.79495
	Ka/Ks	0.07948 ± 0.05381		0.07817 ± 0.04991
Mitogenomic	Ka	0.17990 ± 0.12631		0.18026 ± 0.12651
	Ks	4.65341 ± 0.71018		4.66820 ± 0.70874
	Ka/Ks	0.04193 ± 0.03888		0.04155 ± 0.03717
