# Supplementary material for: The complete mitochondrial genome of Isochrysis galbana harbors a unique repeat structure and a specific trans-spliced cox1 gene
Source: Front Microbiol. 2022 Sep 27;13:966219. doi: 10.3389/fmicb.2022.966219 (PMC9551565; doi:10.3389/fmicb.2022.966219)
Supplement: Supplementary file 13 [file Table_13.XLSX]

## Sheet: Table S13
Table S13. Comparison of protein-coding gene sets in mtDNAs among nine algal lineages.
Biological Process	Genes	Different Phylum of Algae
		Jakobids	Chlorophytes	Chlorarachniophytes (Lotharella oceanica)	Glaucophytes	Alveolates	Stramenopiles	Rhodophytes	Cryptophytes	Haptophytes
Electron transport and ATP synthesis
Ι. Complex Ι genes (NADH dehydrogenase subunits)	nad1	1	1	1	1	1	1	1	1	1
	nad2	1	1	1	1	1	1	1	1	1
	nad3	1	1	1	1	1	1	1	1	1
	nad4	1	1	1	1	1	1	1	1	1
	nad4L	1	1	1	1	1	1	1	1	1
	nad5	1	1	1	1	1	1	1	1	1
	nad6	1	1	1	1	1	1	1	1	1
	nad7	1	1	1	1	1	1	0	1	0
	nad8	1	0	0	0	1	0	0	1	0
	nad9	1	1	1	1	1	1	0	1	1
	nad10	1	1	0	0	0	0	0	1	0
	nad11	1	1	0	1	0	1	0	1	0
II. complex II genes (Succinate dehydrogenase subunits)	sdh2	1	0	0	0	0	0	1	0	0
	sdh3	1	1	0	1	0	0	1	1	0
	sdh4	1	1	0	1	0	0	1	1	0
III. Complex III genes (Cytochrome bc1 complex subunits)	cob	1	1	1	1	1	1	1	1	1
IV. Complex IV genes (Cytochrome c oxidase subunits)	cox1	1	1	1	1	1	1	1	1	1
	cox2	1	1	1	1	1	1	1	1	1
	cox3	1	1	1	1	1	1	1	1	1
V. Complex V genes (ATP synthase subunits)	atp1	1	1	1	0	0	1	0	1	0
	atp3	1	0	0	0	0	0	0	0	0
	atp4	1	1	0	1	0	0	1	1	1
	atp6	1	1	1	1	1	1	1	1	1
	atp8	1	1	0	1	0	1	1	1	1
	atp9	1	1	1	1	1	1	1	1	1
Translation
SSU ribosomal proteins	rps1	1	1	0	0	0	1	0	1	0
	rps2	1	1	0	0	1	1	0	1	0
	rps3	1	1	1	1	1	1	1	1	1
	rps4	1	1	0	1	1	1	1	1	0
	rps6	0	0	0	0	0	1	0	0	0
	rps7	1	1	1	1	1	1	0	1	0
	rps8	1	1	0	0	1	1	1	1	1
	rps10	1	1	0	1	1	1	0	0	0
	rps11	1	1	1	1	1	1	1	1	0
	rps12	1	1	1	1	1	1	1	1	1
	rps13	1	1	0	1	1	1	1	1	0
	rps14	1	1	1	1	1	1	1	1	1
	rps19	1	1	0	1	1	1	1	1	1
LSU ribosomal proteins	rpl1	1	0	0	0	0	0	0	0	0
	rpl2	1	1	0	1	1	1	0	1	0
	rpl5	1	1	1	1	0	1	1	1	0
	rpl6	1	1	1	1	1	1	1	1	0
	rpl10	1	1	0	0	0	0	0	0	0
	rpl11	1	0	0	0	0	1	0	0	0
	rpl14	1	1	1	1	1	1	1	1	1
	rpl16	1	1	0	1	1	1	1	1	1
	rpl18	1	0	0	0	0	0	0	0	0
	rpl19	1	0	0	0	0	0	0	0	0
	rpl20	1	0	0	0	0	0	1	0	0
	rpl27	1	0	0	0	0	0	0	0	0
	rpl31	1	0	0	0	0	1	0	1	0
	rpl32	1	0	0	0	1	0	0	0	0
	rpl34	1	0	0	0	0	0	0	0	0
	rpl35	1	0	0	0	0	0	0	0	0
Elongation factor	tufA	1	0	0	0	0	0	0	0	0
Transcription
Core RNA polymerase	rpo	0	0	0	0	0	1	0	0	0
	rpoA	1	0	0	0	0	0	0	0	0
	rpoB	1	0	0	0	0	0	0	0	0
	rpoC	1	0	0	0	0	0	0	0	0
Sigma-like factor	rpoD	1	0	0	0	0	0	0	0	0
Protein import
ABC transporters	ccmA	1	0	0	0	0	0	1	0	0
	ccmB	1	1	0	0	0	0	1	0	0
Heme delivery	ccmC	1	1	0	0	0	0	1	0	0
SecY-type transporter	secY	1	1	0	0	0	1	1	0	0
SecY-independent transporters	tatA	1	0	0	0	0	1	1	1	0
	tatC	1	1	0	0	0	1	1	1	0
Protein maturation
Cytochrome c oxidase assembly	cox11	1	0	0	0	0	0	0	0	0
	cox15	1	0	0	0	0	0	0	0	0
Heme c meturation	ccmF	1	1	0	0	1	0	1	0	0
RNA processing
RNase P (5'-tRNA processing)	rnpB	1	0	0	0	0	0	0	0	0
Unknown
DNA polymerase (plasmid derived)	dpo	1	0	0	0	0	1	0	0	0
DNA adenine methylation	dam	0	0	0	0	0	1	0	0	1
DNA cytosine methyltransferase	dcm	0	0	0	0	0	1	0	0	0
LAGLIDADG homing endonuclease	heg	0	1	0	0	0	0	0	0	0
Putative integrase/recombinase protein	int	0	1	0	0	0	0	0	0	0
Reverse transcriptase-like protein	rtl	0	1	0	0	0	0	0	0	0
		69	48	24	34	33	45	38	42	24
		Jakobids	Chlorophytes	Chlorarachniophytes (Lotharella oceanica)	Glaucophytes	Alveolates	Stramenopiles	Rhodophytes	Cryptophytes	Haptophytes
