# Supplementary material for: The complete mitochondrial genome of Isochrysis galbana harbors a unique repeat structure and a specific trans-spliced cox1 gene
Source: Front Microbiol. 2022 Sep 27;13:966219. doi: 10.3389/fmicb.2022.966219 (PMC9551565; doi:10.3389/fmicb.2022.966219)
Supplement: Supplementary file 14 [file Table_14.XLSX]

## Sheet: Table S14
Table S14. The 204 mitogenomes from eleven algal phylum retrived from NCBI Genbank for phylogenomic tree construction.
Species	Genbank Accession Number	Phylum	Subphylum	Class	Subclass	Order	Family	Genus
Gruberia lanceolata	MK301177.1	Alveolata	Ciliophora	Heterotrichea		Heterotrichida	Spirostomidae	Gruberia
Laurentiella strenua	KX529838.1	Alveolata	Ciliophora	Spirotrichea	Stichotrichia	Sporadotrichida	Oxytrichidae	Laurentiella
Halteria grandinella	NC_054370.1	Alveolata	Ciliophora	Spirotrichea	Stichotrichia	Sporadotrichida	Halteriidae	Halteria
Strombidium cf sulcatum	NC_054369.1	Alveolata	Ciliophora	Spirotrichea	Oligotrichia		Strombidiidae	Strombidium
Strombidium sp.	MT471315.1	Alveolata	Ciliophora	Spirotrichea	Oligotrichia		Strombidiidae	Strombidium
Thuricola similis	NC_057079.1	Alveolata	Ciliophora	Oligohymenophorea	Peritrichia	Sessilida	Vaginicolidae	Thuricola
Tetrahymena malaccensis	NC_008337.1	Alveolata	Ciliophora	Oligohymenophorea		Hymenostomatida	Tetrahymenidae	Tetrahymena
Theileria lestoquardi	MW172716.1	Alveolata	Apicomplexa	Aconoidasida		Piroplasmida	Theileriidae	Theileria
Babesia motasi	MN605892.1	Alveolata	Apicomplexa	Aconoidasida		Piroplasmida	Babesiidae	Babesia
Babesia sp.	MK962314.1	Alveolata	Apicomplexa	Aconoidasida		Piroplasmida	Babesiidae	Babesia
Nycteria medusiformis	KX090645.1	Alveolata	Apicomplexa	Aconoidasida		Haemosporida	Plasmodiidae	Nycteria
Nycteria gabonensis	KX090647.1	Alveolata	Apicomplexa	Aconoidasida		Haemosporida	Plasmodiidae	Nycteria
Plasmodium falciparum	M76611.1	Alveolata	Apicomplexa	Aconoidasida		Haemosporida	Plasmodiidae	Plasmodium
Bryopsis plumosa	MN853874.1	Chlorophyta	Chlorophytina	Ulvophyceae		Bryopsidales	Bryopsidaceae	Bryopsis
Pseudendoclonium akinetum	NC_005926.1	Chlorophyta	Chlorophytina	Ulvophyceae		Ulotrichales	Tupiellaceae	Tupiella
Rhexinema sarcinoideum	KX306822.1	Chlorophyta	Chlorophytina	Ulvophyceae		Ulotrichales	Helicodictyaceae	Rhexinema
Gloeotilopsis planctonica	KX306823.1	Chlorophyta	Chlorophytina	Ulvophyceae		Ulotrichales	Ulotrichaceae	Gloeotilopsis
Oltmannsiellopsis viridis	NC_008256.1	Chlorophyta	Chlorophytina	Ulvophyceae		Oltmannsiellopsidales	Oltmannsiellopsidaceae	Oltmannsiellopsis
Raphidocelis subcapitata	AP018037.1	Chlorophyta	Chlorophytina	Chlorophyceae		Sphaeropleales	Selenastraceae	Raphidocelis
Sphaeropleales sp.	KT259054.1	Chlorophyta	Chlorophytina	Chlorophyceae		Sphaeropleales	Rotundellaceae	Sphaeropleales
Scenedesmus obliquus	AF204057.1	Chlorophyta	Chlorophytina	Chlorophyceae		Sphaeropleales	Scenedesmaceae	Scenedesmus
Hariotina sp.	KU145405.1	Chlorophyta	Chlorophytina	Chlorophyceae		Sphaeropleales	Scenedesmaceae	Hariotina
Bracteacoccus aerius	NC_024755.1	Chlorophyta	Chlorophytina	Chlorophyceae		Sphaeropleales	Bracteacoccaceae	Bracteacoccus
Mychonastes homosphaera	NC_024760.1	Chlorophyta	Chlorophytina	Chlorophyceae		Sphaeropleales	Mychonastaceae	Mychonastes
Jenufa minuta	NC_046780.1	Chlorophyta	Chlorophytina	Chlorophyceae		Sphaeropleales	Chlorophyceae	Jenufa
Microspora stagnorum	NC_022862.1	Chlorophyta	Chlorophytina	Chlorophyceae		Sphaeropleales	Microsporaceae	Microspora
Marsupiomonas sp.	MN782006.1	Chlorophyta	Chlorophytina	Pedinophyceae		Marsupiomonadales	Marsupiomonadaceae	Marsupiomonas
Cymbomonas tetramitiformis	NC_036614.1	Chlorophyta		Pyramimonadophyceae		Pyramimonadales	Pyramimonadaceae	Cymbomonas
Coccomyxa sp.	HQ874522.1	Chlorophyta	Chlorophytina	Trebouxiophyceae		Trebouxiophyceae ordo incertae sedis	Coccomyxaceae	Coccomyxa
Trebouxiophyceae sp.	NC_018568.1	Chlorophyta	Chlorophytina	Trebouxiophyceae		Trebouxiophyceae ordo incertae sedis		Trebouxiophyceae
Botryococcus braunii	NC_027722.1	Chlorophyta	Chlorophytina	Trebouxiophyceae		Trebouxiales	Botryococcaceae	Botryococcus
Lobosphaera incisa	NC_027060.1	Chlorophyta	Chlorophytina	Trebouxiophyceae		Trebouxiales	Trebouxiaceae	Lobosphaera
Trebouxia sp.	MN642622.1	Chlorophyta	Chlorophytina	Trebouxiophyceae		Trebouxiales	Trebouxiaceae	Trebouxia
Prototheca zopfii	NC_045058.1	Chlorophyta	Chlorophytina	Trebouxiophyceae		Chlorellales	Chlorellaceae	Prototheca
Helicosporidium sp.	GQ339576.1	Chlorophyta	Chlorophytina	Trebouxiophyceae		Chlorellales	Chlorellaceae	Helicosporidium
Auxenochlorella protothecoides	NC_026009.1	Chlorophyta	Chlorophytina	Trebouxiophyceae		Chlorellales	Chlorellaceae	Auxenochlorella
Chlorella vulgaris	MT419367.1	Chlorophyta	Chlorophytina	Trebouxiophyceae		Chlorellales	Chlorellaceae	Chlorella
Micractinium variabile	NC_060308.1	Chlorophyta	Chlorophytina	Trebouxiophyceae		Chlorellales	Chlorellaceae	Micractinium
Hemiselmis andersenii	NC_010637.1	Cryptophyta		Cryptophyceae		Cryptomonadales	Hemiselmidaceae	Hemiselmis
Chroomonas placoidea	NC_037451.1	Cryptophyta		Cryptophyceae		Pyrenomonadales	Chroomonadaceae	Chroomonas
Rhodomonas salina	NC_002572.1	Cryptophyta		Cryptophyceae		Pyrenomonadales	Pyrenomonadaceae	Rhodomonas
Storeatula sp.	NC_037452.1	Cryptophyta		Cryptophyceae		Pyrenomonadales	Pyrenomonadaceae	Storeatula
Cryptophyta sp.	MK292549.1	Cryptophyta		Cryptophyceae		Pyrenomonadales	Geminigeraceae	Cryptophyta
Teleaulax amphioxeia	NC_037436.1	Cryptophyta		Cryptophyceae		Pyrenomonadales	Geminigeraceae	Teleaulax
Proteomonas sulcata	NC_037453.1	Cryptophyta		Cryptophyceae		Pyrenomonadales	Geminigeraceae	Proteomonas
Guillardia theta	NC_041490.1	Cryptophyta		Cryptophyceae		Pyrenomonadales	Geminigeraceae	Guillardia
Cryptomonas curvata	NC_037454.1	Cryptophyta		Cryptophyceae		Cryptomonadales	Cryptomonadaceae	Cryptomonas
Goniomonas avonlea	AP018919.1	Cryptophyta	Rollomonadia	Cryptophyceae		Goniomonadales	Goniomonadaceae	Goniomonas
Cyanoptyche gloeocystis	NC_025294.1	Glaucophyta		Glaucophyceae		Gloeochaetales	Gloeochaetaceae	Cyanoptyche
Cyanophora paradoxa	NC_017836.1	Glaucophyta		Glaucophyceae		Glaucocystales	Glaucocystaceae	Cyanophora
Cyanophora biloba	MT919636.1	Glaucophyta		Glaucophyceae		Glaucocystales	Glaucocystaceae	Cyanophora
Cyanophora sudae	NC_054208.1	Glaucophyta		Glaucophyceae		Glaucocystales	Glaucocystaceae	Cyanophora
Glaucocystis nostochinearum	NC_015117.1	Glaucophyta		Glaucophyceae		Glaucocystales	Glaucocystaceae	Glaucocystis
Gloeochaete wittrockiana	NC_025293.1	Glaucophyta		Glaucophyceae		Gloeochaetales	Gloeochaetaceae	Gloeochaete
Lotharella oceanica	NC_029731.1	Cercozoa		Chlorarachniophyceae		Chlorarachniales	Chlorarachniaceae	Lotharella
Phaeocystis globosa	MW435860.1	Haptophyta		Prymnesiophyceae	Prymnesiophycidae	Phaeocystales	Phaeocystaceae	Phaeocystis
Phaeocystis antarctica	JN131834.1	Haptophyta		Prymnesiophyceae	Prymnesiophycidae	Phaeocystales	Phaeocystaceae	Phaeocystis
Chrysochromulina sp. NIES-1333	AB930144.1	Haptophyta		Prymnesiophyceae	Prymnesiophycidae	Prymnesiales	Chrysochromulinaceae	Chrysochromulina
Chrysochromulina parva	NC_036938.1	Haptophyta		Prymnesiophyceae	Prymnesiophycidae	Prymnesiales	Chrysochromulinaceae	Chrysochromulina
Chrysochromulina sp.	KJ201908.1	Haptophyta		Prymnesiophyceae	Prymnesiophycidae	Prymnesiales	Chrysochromulinaceae	Chrysochromulina
Isochrysis galbana	In this study	Haptophyta		Prymnesiophyceae	Prymnesiophycidae	Isochrysidales	Isochrysidaceae	Isochrysis
Gephyrocapsa oceanica strain RCC1296	OL703630.1	Haptophyta		Prymnesiophyceae	Prymnesiophycidae	Isochrysidales	Noelaerhabdaceae	Gephyrocapsa
Gephyrocapsa oceanica strain RCC3711	OL703632.1	Haptophyta		Prymnesiophyceae	Prymnesiophycidae	Isochrysidales	Noelaerhabdaceae	Gephyrocapsa
Gephyrocapsa muellerae strain RCC3370	OL703631.1	Haptophyta		Prymnesiophyceae	Prymnesiophycidae	Isochrysidales	Noelaerhabdaceae	Gephyrocapsa
Emiliania huxleyi strain RCC175	OL703636.1	Haptophyta		Prymnesiophyceae	Prymnesiophycidae	Isochrysidales	Noelaerhabdaceae	Emiliania
Gephyrocapsa ericsonii strain RCC4032	OL703633.1	Haptophyta		Prymnesiophyceae	Prymnesiophycidae	Isochrysidales	Noelaerhabdaceae	Gephyrocapsa
Gephyrocapsa parvula strain RCC4033	OL703634.1	Haptophyta		Prymnesiophyceae	Prymnesiophycidae	Isochrysidales	Noelaerhabdaceae	Gephyrocapsa
Emiliania huxleyi CCMP373	AY342361.1	Haptophyta		Prymnesiophyceae	Prymnesiophycidae	Isochrysidales	Noelaerhabdaceae	Emiliania
Gephyrocapsa parvula strain RCC4034	OL703635.1	Haptophyta		Prymnesiophyceae	Prymnesiophycidae	Isochrysidales	Noelaerhabdaceae	Gephyrocapsa
Emiliania huxleyi CCMP1516	JN022704.1	Haptophyta		Prymnesiophyceae	Prymnesiophycidae	Isochrysidales	Noelaerhabdaceae	Emiliania
Pavlova sp.	MN564259.1	Haptophyta		Pavlovophyceae	Pavlovophycidae	Pavlovales	Pavlovaceae	Pavlova
Diacronema viridis culture CCMP620	NC_056271.1	Haptophyta		Pavlovophyceae	Pavlovophycidae	Pavlovales	Pavlovaceae	Diacronema
Diacronema viridis voucher KMMCC 0113	MW044630.1	Haptophyta		Pavlovophyceae	Pavlovophycidae	Pavlovales	Pavlovaceae	Diacronema
Pavlomulina ranunculiformis NIES-3900	LC56489.1	Haptophyta		Rappenphyceae				Pavlomulina
Labyrinthula sp.	MT267870.1	Bigyra				Labyrinthulomycetes	Labyrinthulaceae	Labyrinthula
Aurantiochytrium acetophilum	MH259702.1	Bigyra				Thraustochytrida	Thraustochytriaceae	Aurantiochytrium
Schizochytrium sp.	KU183024.1	Bigyra				Thraustochytrida	Thraustochytriaceae	Schizochytrium
Chorda asiatica	MZ156050.1	Ochrophyta	Bacillariophyta	Phaeophyceae	Fucophycidae	Chordales	Chordaceae	Chorda
Akkesiphycus lubricus	MZ156045.1	Ochrophyta	Bacillariophyta	Phaeophyceae	Fucophycidae	Chordales	Akkesiphycaceae	Akkesiphycus
Postelsia palmaeformis	MZ156060.1	Ochrophyta	Bacillariophyta	Phaeophyceae	Fucophycidae	Laminariales	Laminariaceae	Postelsia
Pelagophycus porra	MZ156058.1	Ochrophyta	Bacillariophyta	Phaeophyceae	Fucophycidae	Laminariales	Laminariaceae	Pelagophycus
Saccharina sp.	MG712778.1	Ochrophyta	Bacillariophyta	Phaeophyceae	Fucophycidae	Laminariales	Laminariaceae	Saccharina
Arthrothamnus bifidus	MZ156049.1	Ochrophyta	Bacillariophyta	Phaeophyceae	Fucophycidae	Laminariales	Laminariaceae	Arthrothamnus
Hedophyllum nigripes	MZ156047.1	Ochrophyta	Bacillariophyta	Phaeophyceae	Fucophycidae	Laminariales	Laminariaceae	Hedophyllum
Laminaria digitata	NC_004024.1	Ochrophyta	Bacillariophyta	Phaeophyceae	Fucophycidae	Laminariales	Laminariaceae	Laminaria
Cymathaere triplicata	MZ156051.1	Ochrophyta	Bacillariophyta	Phaeophyceae	Fucophycidae	Laminariales	Laminariaceae	Cymathere
Ecklonia arborea	MZ156048.1	Ochrophyta	Bacillariophyta	Phaeophyceae	Fucophycidae	Laminariales	Lessoniaceae	Ecklonia
Ecklonia radicosa	MZ156054.1	Ochrophyta	Bacillariophyta	Phaeophyceae	Fucophycidae	Laminariales	Lessoniaceae	Ecklonia
Lessonia variegata	MZ156057.1	Ochrophyta	Bacillariophyta	Phaeophyceae	Fucophycidae	Laminariales	Lessoniaceae	Lessonia
Dictyoneurum californicum	MZ156053.1	Ochrophyta	Bacillariophyta	Phaeophyceae	Fucophycidae	Laminariales	Agaraceae	Dictyoneurum
Costaria costata	KF384641.1	Ochrophyta	Bacillariophyta	Phaeophyceae	Fucophycidae	Laminariales	Agaraceae	Costaria
Thalassiophyllum clathrus	MZ156067.1	Ochrophyta	Bacillariophyta	Phaeophyceae	Fucophycidae	Laminariales	Agaraceae	Thalassiophyllum
Undaria pinnatifida	KF319031.1	Ochrophyta	Bacillariophyta	Phaeophyceae	Fucophycidae	Laminariales	Alariaceae	Undaria
Pterygophora californica	MZ156061.1	Ochrophyta	Bacillariophyta	Phaeophyceae	Fucophycidae	Laminariales	Alariaceae	Pterygophora
Pleurophycus gardneri	MZ156059.1	Ochrophyta	Bacillariophyta	Phaeophyceae	Fucophycidae	Laminariales	Alariaceae	Pleurophycus
Lessoniopsis littoralis	MZ156066.1	Ochrophyta	Bacillariophyta	Phaeophyceae	Fucophycidae	Laminariales	Alariaceae	Lessoniopsis
Alaria crispa	MZ488951.1	Ochrophyta	Bacillariophyta	Phaeophyceae	Fucophycidae	Laminariales	Alariaceae	Alaria
Pilayella littoralis	AJ277126.1	Ochrophyta	Bacillariophyta	Phaeophyceae	Fucophycidae	Ectocarpales	Acinetosporaceae	Pylaiella
Cladosiphon okamuranus	NC_040224.1	Ochrophyta	Bacillariophyta	Phaeophyceae	Fucophycidae	Ectocarpales	Chordariaceae	Cladosiphon
Ectocarpus siliculosus	NC_025240.1	Ochrophyta	Bacillariophyta	Phaeophyceae	Fucophycidae	Ectocarpales	Ectocarpaceae	Ectocarpus
Endarachne binghamiae	MG488291.1	Ochrophyta	Bacillariophyta	Phaeophyceae	Fucophycidae	Ectocarpales	Scytosiphonaceae	Endarachne
Petalonia fascia	NC_025227.1	Ochrophyta	Bacillariophyta	Phaeophyceae	Fucophycidae	Ectocarpales	Scytosiphonaceae	Petalonia
Colpomenia peregrina	NC_025302.1	Ochrophyta	Bacillariophyta	Phaeophyceae	Fucophycidae	Ectocarpales	Scytosiphonaceae	Colpomenia
Fucus spiralis	MG922856.1	Ochrophyta	Bacillariophyta	Phaeophyceae	Fucophycidae	Fucales	Fucaceae	Fucus
Coccophora langsdorfii	NC_032287.1	Ochrophyta	Bacillariophyta	Phaeophyceae	Fucophycidae	Fucales	Sargassaceae	Coccophora
Turbinaria ornata	NC_027413.1	Ochrophyta	Bacillariophyta	Phaeophyceae	Fucophycidae	Fucales	Sargassaceaa	Turbinaria
Sargassum fusiforme	MN883537.1	Ochrophyta	Bacillariophyta	Phaeophyceae	Fucophycidae	Fucales	Sargassaceae	Sargassum
Analipus japonicus	MZ156065.1	Ochrophyta	Bacillariophyta	Phaeophyceae	Fucophycidae	Ralfsiales	Ralfsiaceae	Analipus
Desmarestia aculeata	MZ156052.1	Ochrophyta	Bacillariophyta	Phaeophyceae	Fucophycidae	Desmarestiales	Desmarestiaceae	Desmarestia
Dictyota dichotoma	NC_007685.1	Ochrophyta	Bacillariophyta	Phaeophyceae	Dictyotophycidae	Dictyotales	Dictyotaceae	Dictyota
Dictyopteris divaricata	NC_043845.1	Ochrophyta	Bacillariophyta	Phaeophyceae	Dictyotophycidae	Dictyotales	Dictyotaceae	Dictyopteris
Trachydiscus minutus	NC_029643.1	Ochrophyta	Bacillariophyta	Eustigmatophyceae		Goniochloridales	Goniochloridaceae	Trachydiscus
Heterosigma akashiwo	KU561550.1	Ochrophyta	Bacillariophyta	Raphidophyceae		Chattonellales	Chattonellaceae	Heterosigma
Pelagomonas calceolata	NC_057168.1	Ochrophyta	Bacillariophyta	Pelagophyceae		Pelagomonadales	Pelagomonadaceae	Pelagomonas
Toxarium undulatum	NC_037988.1	Ochrophyta	Bacillariophyta	Mediophyceae	Biddulphiophycidae	Toxariales	Toxariaceae	Toxariuum
Minutocellus polymorphus	NC_059933.1	Ochrophyta	Bacillariophyta	Mediophyceae	Cymatosirophycidae	Cymatosirales	Cymatosiraceae	Minutocellulus
Odontella regia	NC_056371.1	Ochrophyta	Bacillariophyta	Mediophyceae	Thalassiosirophycidae	Eupodiscales	Odontellaceae	Odontella
Thalassiosira rotula	NC_060383.1	Ochrophyta	Bacillariophyta	Mediophyceae	Thalassiosirophycidae	Thalassiosirales	Thalassiosiraceae	Thalassiosira
Skeletonema marinoi	KT874463.1	Ochrophyta	Bacillariophyta	Mediophyceae	Thalassiosirophycidae	Thalassiosirales	Skeletonemataceae	Skeletonema
Attheya longicornis	MW729336.1	Ochrophyta	Bacillariophyta	Mediophyceae	Biddulphiophycidae	Biddulphiales	Attheyaceae	Attheya
Lithodesmium undulatum	NC_056903.1	Ochrophyta	Bacillariophyta	Mediophyceae	Thalassiosirophycidae	Lithodesmiales	Lithodesmiaceae	Lithodesmium
Eucampia zodiacus	NC_054334.1	Ochrophyta	Bacillariophyta	Mediophyceae	Chaetocerotophycidae	Hemiaulales	Hemiaulaceae	Eucampia
Entomoneis sp.	MF997419.1	Ochrophyta	Bacillariophyta	Bacillariophyceae	Bacillariophycidae		Entomoneidaceae	Entomoneis
Halamphora coffeaeformis	NC_037727.1	Ochrophyta	Bacillariophyta	Bacillariophyceae	Bacillariophycidae	Thalassiophysales	Catenulaceae	Halamphora
Didymosphenia geminata	NC_032171.1	Ochrophyta	Bacillariophyta	Bacillariophyceae	Bacillariophycidae	Cymbellales	Gomphonemataceae	Didymosphenia
Berkeleya fennica	NC_026126.1	Ochrophyta	Bacillariophyta	Bacillariophyceae	Bacillariophycidae	Naviculales	Berkeleyaceae	Berkeleya
Proschkinia sp.	MH800316.1	Ochrophyta	Bacillariophyta	Bacillariophyceae	Bacillariophycidae	Naviculales	Proschkiniaceae	Proschkinia
Fistulifera saprophila	NC_056789.1	Ochrophyta	Bacillariophyta	Bacillariophyceae	Bacillariophycidae	Naviculales	Stauroneidaceae	Fistulifera
Pleurosigma inscriptura	NC_059753.1	Ochrophyta	Bacillariophyta	Bacillariophyceae	Bacillariophycidae	Naviculales	Naviculineae	Pleurosigma
Haslea silbo	MW645083.1	Ochrophyta	Bacillariophyta	Bacillariophyceae	Bacillariophycidae	Naviculales	Naviculaceae	Haslea
Navicula veneta	NC_056793.1	Ochrophyta	Bacillariophyta	Bacillariophyceae	Bacillariophycidae	Naviculales	Naviculaceae	Navicula
Cylindrotheca closterium	MW849265.1	Ochrophyta	Bacillariophyta	Bacillariophyceae	Bacillariophycidae	Bacillariales	Bacillariaceae	Cylindrotheca
Nitzschia inconspicua	MW971521.1	Ochrophyta	Bacillariophyta	Bacillariophyceae	Bacillariophycidae	Bacillariales	Bacillariaceae	Nitzschia
Pseudo-nitzschia delicatissima	NC_060304.1	Ochrophyta	Bacillariophyta	Bacillariophyceae	Bacillariophycidae	Bacillariales	Bacillariaceae	Pseudo-nitzschia
Tryblionella apiculata	NC_056792.1	Ochrophyta	Bacillariophyta	Bacillariophyceae	Bacillariophycidae	Bacillariales	Bacillariaceae	Tryblionella
Eunotia naegelii	NC_037987.1	Ochrophyta	Bacillariophyta	Bacillariophyceae	Eunotiophycidae	Eunotiales	Eunotiaceae	Eunotia
Synedra acus	GU002153.1	Ochrophyta	Bacillariophyta	Bacillariophyceae	Fragilariophycidae	Fragilariales	Fragilariaceae	Synedra
Melosira undulata	NC_037728.1	Ochrophyta	Bacillariophyta	Coscinodiscophyceae	Melosirophycidae	Melosirales	Melosiraceae	Melosira
Rhizosolenia setigera	NC_059919.1	Ochrophyta	Bacillariophyta	Coscinodiscophyceae	Rhizosoleniophycidae	Rhizosoleniales	Rhizosoleniaceae	Rhizosolenia
Coscinodiscus granii	NC_060315.1	Ochrophyta	Bacillariophyta	Coscinodiscophyceae	Coscinodiscophycidae	Coscinodiscales	Coscinodiscaceae	Coscinodiscus
Bremia lactucae	NC_040179.1	Oomycota				Peronosporales	Peronosporaceae	Bremia
Pseudoperonospora cubensis	NC_027859.1	Oomycota				Peronosporales	Peronosporaceae	Pseudoperonospora
Pseudoperonospora humuli	MH923236.1	Oomycota				Peronosporales	Peronosporaceae	Pseudoperonospora
Peronospora effusa	MH325167.1	Oomycota				Peronosporales	Peronosporaceae	Peronospora
Peronospora tabacina	NC_028331.1	Oomycota				Peronosporales	Peronosporaceae	Peronospora
Phytophthora sansomeana	NC_045089.1	Oomycota				Peronosporales	Peronosporaceae	Phytophthora
Phytophthora ramorum	EU427470.1	Oomycota				Peronosporales	Peronosporaceae	Phytophthora
Phytophthora palmivora	NC_056125.1	Oomycota				Peronosporales	Peronosporaceae	Phytophthora
Phytophthora agathidicida	NC_056119.1	Oomycota				Peronosporales	Peronosporaceae	Phytophthora
Phytophthora sp.	MN883605.1	Oomycota				Peronosporales	Peronosporaceae	Phytophthora
Phytophthora polonica	NC_029397.1	Oomycota				Peronosporales	Peronosporaceae	Phytophthora
Phytophthora captiosa	NC_056123.1	Oomycota				Peronosporales	Peronosporaceae	Phytophthora
Phytophthora fallax	NC_056124.1	Oomycota				Peronosporales	Peronosporaceae	Phytophthora
Compsopogon caeruleus	NC_035351.1	Rhodophyta	Proteorhodophytina	Compsopogonophyceae		Compsopogonales	Compsopogonaceae	Compsopogon
Wildemania schizophylla	NC_024579.1	Rhodophyta	Eurhodophytina	Bangiophyceae	Bangiophycidae	Bangiales	Bangiaceae	Wildemania
Porphyra purpurea	AF114794.1	Rhodophyta	Eurhodophytina	Bangiophyceae	Bangiophycidae	Bangiales	Bangiaceae	Porphyra
Bangia fuscopurpurea	NC_026905.1	Rhodophyta	Eurhodophytina	Bangiophyceae	Bangiophycidae	Bangiales	Bangiaceae	Bangia
Hildenbrandia rubra	NC_026055.1	Rhodophyta	Eurhodophytina	Florideophyceae	Hildenbrandiophycidae	Hildenbrandiales	Hildenbrandiaceae	Hildenbrandia
Thorea hispida	NC_035158.1	Rhodophyta	Eurhodophytina	Florideophyceae	Nemaliophycidae	Thoreales	Thoreaceae	Thorea
Balbiania investiens	NC_042172.1	Rhodophyta	Eurhodophytina	Florideophyceae	Nemaliophycidae	Balbianiales	Balbianiaceae	Balbiania
Palmaria palmata	NC_026056.1	Rhodophyta	Eurhodophytina	Florideophyceae	Nemaliophycidae	Palmariales	Palmariaceae	Devaleraea
Palmaria decipiens	NC_046496.1	Rhodophyta	Eurhodophytina	Florideophyceae	Nemaliophycidae	Palmariales	Palmariaceae	Palmaria
Batrachospermaceae sp.	NC_036231.1	Rhodophyta	Eurhodophytina	Florideophyceae	Nemaliophycidae	Batrachospermales	Batrachospermaceae	Batrachospermum
Lympha mucosa	MF488959.1	Rhodophyta	Eurhodophytina	Florideophyceae	Nemaliophycidae	Batrachospermales	Batrachospermaceae	Lympha
Sirodotia delicatula	NC_039407.1	Rhodophyta	Eurhodophytina	Florideophyceae	Nemaliophycidae	Batrachospermales	Batrachospermaceae	Sirodotia
Ahnfeltia plicata	NC_026054.1	Rhodophyta	Eurhodophytina	Florideophyceae	Ahnfeltiophycidae	Ahnfeltiales	Ahnfeltiaceae	Ahnfeltia
Grateloupia filicina	NC_037842.1	Rhodophyta	Eurhodophytina	Florideophyceae	Rhodymeniophycidae	Halymeniales	Grateloupiaceae	Grateloupia
Polyopes lancifolius	NC_057487.1	Rhodophyta	Eurhodophytina	Florideophyceae	Rhodymeniophycidae	Halymeniales	Halymeniaceae	Polyopes
Rhodymenia pseudopalmata	KC875852.1	Rhodophyta	Eurhodophytina	Florideophyceae	Rhodymeniophycidae	Rhodymeniales	Rhodymeniaceae	Rhodymenia
Sebdenia flabellata	KJ398164.1	Rhodophyta	Eurhodophytina	Florideophyceae	Rhodymeniophycidae	Sebdeniales	Sebdeniaceae	Sebdenia
Asparagopsis taxiformis	NC_026843.1	Rhodophyta	Eurhodophytina	Florideophyceae	Rhodymeniophycidae	Bonnemaisoniales	Bonnemaisoniaceae	Asparagopsis
Schizymenia dubyi	KJ398163.1	Rhodophyta	Eurhodophytina	Florideophyceae	Rhodymeniophycidae	Nemastomatales	Schizymeniaceae	Schizymenia
Schimmelmannia schousboei	KJ398162.1	Rhodophyta	Eurhodophytina	Florideophyceae	Rhodymeniophycidae	Acrosymphytales	Schimmelmanniaceae	Schimmelmannia
Caulacanthus okamurae	NC_047435.1	Rhodophyta	Eurhodophytina	Florideophyceae	Rhodymeniophycidae	Gigartinales	Caulacanthaceae	Caulacanthus
Eucheuma denticulatum	NC_036432.1	Rhodophyta	Eurhodophytina	Florideophyceae	Rhodymeniophycidae	Gigartinales	Solieriaceae	Eucheuma
Betaphycus gelatinus	NC_036431.1	Rhodophyta	Eurhodophytina	Florideophyceae	Rhodymeniophycidae	Gigartinales	Solieriaceae	Betaphycus
Kappaphycus alvarezii	NC_031814.1	Rhodophyta	Eurhodophytina	Florideophyceae	Rhodymeniophycidae	Gigartinales	Solieriaceae	Kappaphycus
Mastocarpus papillatus	NC_031166.1	Rhodophyta	Eurhodophytina	Florideophyceae	Rhodymeniophycidae	Gigartinales	Phyllophoraceae	Mastocarpus
Chondrus crispus	NC_001677.2	Rhodophyta	Eurhodophytina	Florideophyceae	Rhodymeniophycidae	Gigartinales	Gigartinaceae	Chondrus
Sarcopeltis skottsbergii	NC_053772.1	Rhodophyta	Eurhodophytina	Florideophyceae	Rhodymeniophycidae	Gigartinales	Gigartinaceae	Sarcopeltis
Riquetophycus sp.	KJ398161.1	Rhodophyta	Eurhodophytina	Florideophyceae	Rhodymeniophycidae	Gigartinales	Peyssonneliaceae	Riquetophycus
Melanthalia intermedia	NC_039152.1	Rhodophyta	Eurhodophytina	Florideophyceae	Rhodymeniophycidae	Gracilariales	Gracilariaceae	Melanthalia
Gracilariopsis heteroclada	MF372958.1	Rhodophyta	Eurhodophytina	Florideophyceae	Rhodymeniophycidae	Gracilariales	Gracilariaceae	Gracilariopsis
Crassa caudata	NC_058673.1	Rhodophyta	Eurhodophytina	Florideophyceae	Rhodymeniophycidae	Gracilariales	Gracilariaceae	Crassa
Agarophyton tenuistipitatum	MH396021.1	Rhodophyta	Eurhodophytina	Florideophyceae	Rhodymeniophycidae	Gracilariales	Gracilariaceae	Agarophyton
Hydropuntia rangiferina	MZ336092.1	Rhodophyta	Eurhodophytina	Florideophyceae	Rhodymeniophycidae	Gracilariales	Gracilariaceae	Hydropuntia
Pterocladiophila hemisphaerica	MT117919.1	Rhodophyta	Eurhodophytina	Florideophyceae	Rhodymeniophycidae	Gracilariales	Pterocladiophilaceae	Pterocladiophila
Gelidium coulteri	NC_040985.1	Rhodophyta	Eurhodophytina	Florideophyceae	Rhodymeniophycidae	Gelidiales	Gelidiaceae	Gelidium
Gelidiella fanii	NC_052713.1	Rhodophyta	Eurhodophytina	Florideophyceae	Rhodymeniophycidae	Gelidiales	Gelidiellaceae	Gelidiella
Gelidiella acerosa	NC_052712.1	Rhodophyta	Eurhodophytina	Florideophyceae	Rhodymeniophycidae	Gelidiales	Gelidiellaceae	Gelidiella
Pterocladia lucida	MT117917.1	Rhodophyta	Eurhodophytina	Florideophyceae	Rhodymeniophycidae	Gelidiales	Pterocladiaceae	Pterocladia
Pterocladiella media	KX427234.1	Rhodophyta	Eurhodophytina	Florideophyceae	Rhodymeniophycidae	Gelidiales	Pterocladiaceae	Pterocladiella
Ceramium japonicum	KJ398159.1	Rhodophyta	Eurhodophytina	Florideophyceae	Rhodymeniophycidae	Ceramiales	Ceramiaceae	Ceramium
Neorhodomela munita	MW750196.1	Rhodophyta	Eurhodophytina	Florideophyceae	Rhodymeniophycidae	Ceramiales	Rhodomelaceae	Neorhodomela
Vertebrata lanosa	NC_032003.1	Rhodophyta	Eurhodophytina	Florideophyceae	Rhodymeniophycidae	Ceramiales	Rhodomelaceae	Vertebrata
Erythrocystis saccata	MW810348.1	Rhodophyta	Eurhodophytina	Florideophyceae		Ceramiales	Rhodomelaceae	Erythrocystis
Osmundea sinicola	NC_051456.1	Rhodophyta	Eurhodophytina	Florideophyceae	Rhodymeniophycidae	Ceramiales	Rhodomelaceae	Osmundea
Dasya binghamiae	NC_031160.1	Rhodophyta	Eurhodophytina	Florideophyceae	Rhodymeniophycidae	Ceramiales	Delesseriaceae	Dasya
Sporolithon durum	NC_023454.1	Rhodophyta	Eurhodophytina	Florideophyceae	Corallinophycidae	Sporolithales	Sporolithaceae	Sporolithon
Porolithon onkodes	NC_038145.1	Rhodophyta	Eurhodophytina	Florideophyceae	Corallinophycidae	Corallinales	Porolithaceae	Porolithon
Corallina officinalis	MT211883.1	Rhodophyta	Eurhodophytina	Florideophyceae	Corallinophycidae	Corallinales	Corallinaceae	Corallina
Calliarthron tuberculosum	NC_027061.1	Rhodophyta	Eurhodophytina	Florideophyceae	Corallinophycidae	Corallinales	Corallinaceae	Calliarthron
Cyanidium caldarium	NC_053320.1	Rhodophyta	Cyanidiophytina	Bangiophyceae	Corallinophycidae	Cyanidiales	Cyanidiaceae	Cyanidium
Cyanidiococcus yangmingshanensis	NC_051882.1	Rhodophyta	Cyanidiophytina	Bangiophyceae	Corallinophycidae	Cyanidiales	Cyanidiaceae	Cyanidiococcus
Note: Taxonomy Information were collected from the AlgaeBase (https://www.algaebase.org/) and the NCBI taxonomy database; The order of species was arranged according to the phylogenomic tree.
